# Supplementary material for: S100P Interacts with p53 while Pentamidine Inhibits This Interaction
Source: Biomolecules. 2021 Apr 24;11(5):634. doi: 10.3390/biom11050634 (PMC8145327; doi:10.3390/biom11050634)
Supplement: Supplementary file 1 [file biomolecules-11-00634-s001.zip]

Archive with 1 entries (1 files):
- biomolecules-1170271-supplementary.pdf
